# Supplementary material for: Increased neutralization and IgG epitope identification after MVA-MERS-S booster vaccination against Middle East respiratory syndrome
Source: Nat Commun. 2022 Jul 19;13:4182. doi: 10.1038/s41467-022-31557-0 (PMC9295877; doi:10.1038/s41467-022-31557-0)
Supplement: Supplementary file 4 — Supplementary Data 1 [file 41467_2022_31557_MOESM4_ESM.xlsx]

## Sheet: Sheet1
Table S3. EUROIMMUNN ELISA: Binding antibodies.
Participant & Timepoint	Replicate 1 (OD)	Replicate 2 (OD)	Mean	Ratio	Above cut-off for positivity
C1 B: D0	0.03	0.03	0.03	0.06	No
C1 B: D7	0.03	0.03	0.03	0.06	No
C1 B: D14	0.03	0.03	0.03	0.06	No
C1 B: D28	0.04	0.03	0.03	0.07	No
C2 B: D0	0.02	0.02	0.02	0.03	No
C2 B: D7	0.02	0.02	0.02	0.03	No
C2 B: D14	0.02	0.02	0.02	0.03	No
C2 B: D28	0.02	0.02	0.02	0.03	No
C3 B: D0	0.06	0.06	0.06	0.1	No
C3 B: D7	0.05	0.06	0.06	0.1	No
C3 B: D14	0.06	0.06	0.06	0.1	No
C3 B: D28	0.06	0.06	0.06	0.1	No
C4 B: D0	0.07	0.08	0.07	0.13	No
C4 B: D7	0.08	0.07	0.07	0.13	No
C4 B: D14	0.05	0.06	0.06	0.1	No
C4 B: D28	0.07	0.07	0.07	0.12	No
LD1 B: D0	0.06	0.06	0.06	0.12	No
LD2 B: D0	0.07	0.07	0.07	0.13	No
LD3 B: D0	0.05	0.05	0.05	0.08	No
HD1 B: D0	0.03	0.03	0.03	0.06	No
HD2 B: D0	0.04	0.04	0.04	0.08	No
HD3 B: D0	0.02	0.02	0.02	0.04	No
HD4 B: D0	0.04	0.04	0.04	0.07	No
HD5 B: D0	0.04	0.04	0.04	0.07	No
HD6 B: D0	0.03	0.03	0.03	0.06	No
HD7 B: D0	0.14	0.13	0.13	0.24	No
LD1 B: D7	1.16	1.18	1.17	2.26	Yes
LD2 B: D7	0.66	0.66	0.66	1.28	Yes
LD3 B: D7	1.5	1.5	1.5	2.66	Yes
HD1 B: D7	0.4	0.44	0.42	0.81	No
HD2 B: D7	0.62	0.63	0.63	1.21	Yes
HD3 B: D7	0.3	0.29	0.29	0.57	No
HD4 B: D7	0.16	0.15	0.15	0.3	No
HD5 B: D7	0.64	0.66	0.65	1.26	Yes
HD6 B: D7	0.38	0.38	0.38	0.67	No
HD7 B: D7	0.54	0.56	0.55	0.97	No
LD1 B: D14	2	2	2	3.87	Yes
LD2 B: D14	1.44	1.4	1.42	2.75	Yes
LD3 B: D14	1.42	1.45	1.43	2.54	Yes
HD1 B: D14	1.2	1.18	1.19	2.3	Yes
HD2 B: D14	0.99	1.1	1.04	2.02	Yes
HD3 B: D14	1.01	1.01	1.01	1.95	Yes
HD4 B: D14	1.28	1.27	1.27	2.47	Yes
HD5 B: D14	1.13	1.24	1.18	2.29	Yes
HD6 B: D14	0.85	0.84	0.85	1.5	Yes
HD7 B: D14	0.8	0.79	0.79	1.4	Yes
LD1 B: D28	2.03	1.99	2.01	3.9	Yes
LD2 B: D28	1.43	1.4	1.41	2.74	Yes
LD3 B: D28	1.48	1.46	1.47	2.6	Yes
HD1 B: D28	1.41	1.45	1.43	2.77	Yes
HD2 B: D28	1.13	1.18	1.15	2.23	Yes
HD3 B: D28	1.22	1.19	1.2	2.33	Yes
HD4 B: D28	1.27	1.3	1.28	2.48	Yes
HD5 B: D28	1.15	1.12	1.14	2.2	Yes
HD6 B: D28	1.02	0.97	1	1.76	Yes
HD7 B: D28	0.83	0.85	0.84	1.49	Yes
C=control.
