# Supplementary material for: Increased neutralization and IgG epitope identification after MVA-MERS-S booster vaccination against Middle East respiratory syndrome
Source: Nat Commun. 2022 Jul 19;13:4182. doi: 10.1038/s41467-022-31557-0 (PMC9295877; doi:10.1038/s41467-022-31557-0)
Supplement: Supplementary file 7 — Source Data [file 41467_2022_31557_MOESM7_ESM.xlsx]

## Sheet: Figure 2a
Fig. 2a: Biologic monitoring: changes in leukocyte counts (x10^9/L)
Subject	B:D0	B:D1	B:D3	B:D7	B:D14	B:D28
1	6.4	6.8	3.8	4.7	5.6	4.4
2	6.6	8.3	3.4	4.8	5	5.9
3	5.4	5.7		5.2	5.2	4.9
4	6	6.3	5.6	7	7.3	4.7
5	8.6	8.8	5.9	6.8	7.9	8.4
6	6	7.5	4.5	6.6	5.6	9.2
7	6.7	7.4	5	5.8	7.3	6.4
8	4	4.2	3.6	3.8	4.3	5.8
9	5.2	4.9	2.8	4.2	5.2	4.1
10	5.7	6.2	5.1	5	5.4	4.7

## Sheet: Figure 2b
Fig. 2b: Biologic monitoring: changes in neutrophil counts (x10^9/L)
Subject	B:D0	B:D1	B:D3	B:D7	B:D14	B:D28
1	3.9	5.75	2.12	2.72	3.23	2.14
2	3.26	6.68	1.39	2.61	2.15	3.27
3	3.22	5.04		1.84	2.16	1.99
4	3.33	4.78	3.05	4.33	4.42	2.59
5	5.01	7.02	2.41	3.57	4.07	5.26
6	2.52	5.69	2.35	4.14	2.71	4.71
7	5.1	6.54	3.38	4.07	4.95	4.33
8	2.46	3.03	1.57	1.84	2.53	3.57
9	3.32	3.9	1.26	2.04	2.57	2.32
10	2.37	4.4	2.04	2.25	2.4	2.12

## Sheet: Figure 2c
Fig. 2c: Biologic monitoring: changes in thrombocyte counts (x10^9/L)
Subject	B:D0	B:D1	B:D3	B:D7	B:D14	B:D28
1	197	156	162	214	207	192
2	254	266	278	285	309	281
3	302	244		263	311	281
4	248	209	238	239	206	220
5	234	216	234	246	242	234
6	166	171	173	241	210	221
7	130	146	149	191	239	188
8	378	323	358	429	384	396
9	190	184	186	226	263	215
10	267	232	243	260	225	248

## Sheet: Figure 2d
Fig. 2d: Biologic monitoring: changes lymphocyte counts (x10^9/L)
Subject	B:D0	B:D1	B:D3	B:D7	B:D14	B:D28
1	1.83	0.52	1.16	1.56	1.82	1.68
2	2.7	0.81	1.44	1.75	2.09	1.91
3	1.52	0.28		2.53	2.35	2.31
4	1.92	0.9	1.7	1.66	1.95	1.46
5	2.96	1.18	2.86	2.66	3.19	2.42
6	2.89	1.25	1.7	1.95	2.24	3.78
7	1.09	0.4	0.98	1.11	1.58	1.37
8	1.43	0.73	1.58	1.61	1.41	1.84
9	1.35	0.64	0.96	1.73	2.17	1.19
10	2.25	1.11	1.8	1.91	2.04	1.7

## Sheet: Figure 2e
Fig. 2e: Biologic monitoring: changes in CRP levels in mg/L
Subject	B:D0	B:D1	B:D3	B:D7	B:D14	B:D28
1	5	7	16	5	5	5
2	5	5	21	5	5	5
3	5	8		8	5	5
4	5	6	12	7	5	5
5	5	6	15	5	5	10
6	5	9	11	5	5	5
7	5	5	5	5	5	5
8	5	5	5	5	5	5
9	5	5	5	5	5	5
10	5	11	27	6	6	6

## Sheet: Figure 3a
Fig. 3a bAb in-house ELISA
	Controls					LD				HD
Day	C3	C4				LD1	LD2	LD3		HD1	HD2	HD3	HD4	HD5	HD6	HD7
D0	0.28	0.2				0.21	0.21	0.19		0.37	0.27	0.22	0.19	0.19	0.18	0.25
D35	0.13	0.28				0.93	1.02	0.95		1.04	0.77	0.77	0.67	0.96	0.68	1.48
D42	0.19	0.22				2.01	2.21	1.01		0.7	0.85	0.9	0.57	0.99	0.81	1.45
D84	0.14	0.08				1.07	1.52	0.53		0.64	0.57	0.39	0.38	0.68	0.46	0.7
D180	0.11	0.17				0.22	0.83	0.11		0.2	0.16	0.1	0.09	0.19	0.1	0.48
B:D0	0.03	0.05				0.06	0.11	0.06		0.06	0.05	0.04	0.03	0.06	0.04	0.27
B:D7	0.03	0.04				1.89	1.34	2.34		0.87	1.06	0.54	0.32	1.16	0.74	1.35
B:D14	0.03	0.04				2.4	1.91	2.12		1.41	1.68	1.6	1.99	1.78	1.35	1.82
B:D28	0.05	0.04				2.3	1.99	2.26		2	1.67	1.85	2.17	1.61	1.57	1.88

## Sheet: Figure 3b
Fig. 3b bAb EUROIMMUN ELISA
	Controls					LD				HD
Day	C1	C2	C3	C4		LD1	LD2	LD3		HD1	HD2	HD3	HD4	HD5	HD6	HD7
D0	0.04	0.03	0.06	0.07		0.04	0.02	0.05		0.02	0.04	0.02	0.04	0.04	0.03	0.03
D35	0.04	0.03	0.06	0.08		0.16	0.2	0.17		0.14	0.12	0.17	0.14	0.17	0.15	0.47
D42	0.04	0.03	0.05	0.1		0.44	0.79	0.24		0.12	0.18	0.22	0.91	0.21	0.17	0.44
D84	0.03	0.03	0.06	0.046		0.19	0.33	0.08		0.07	0.1	0.08	0.08	0.17	0.08	0.18
D180	0.024	0.023	0.046	0.036		0.053	0.155	0.032		0.029	0.03	0.022	0.026	0.036	0.021	0.071
B:D0	0.03	0.016	0.0554977	0.0738918		0.061498	0.0654981	0.0459891		0.031496	0.0429884	0.021	0.0359861	0.036	0.032	0.132985
B:D7	0.0289828	0.0169706	0.055857	0.0714143		1.16747	0.661495	1.501		0.419175	0.624987	0.292985	0.153919	0.649923	0.3795	0.549418
B:D14	0.0319374	0.0173205	0.0574978	0.0549636		1.997	1.42031	1.43395		1.18848	1.04097	1.007	1.2745	1.1821	0.845467	0.792473
B:D28	0.0339411	0.0169706	0.0564978	0.0679338		2.01189	1.41439	1.46746		1.42834	1.15228	1.20392	1.2809	1.13495	0.994711	0.840421

## Sheet: Figure 4a
Fig 4a PRNT80 reciprocal titer
	Controls					LD				HD
Day	C1	C2	C3	C4		LD1	LD2	LD3		HD1	HD2	HD3	HD4	HD5	HD6	HD7
D0	10	10	10	10		10	10	10			10	10	10	10	10	10	10
D35	10	10	10	10		80	40	40			20	20	40	40	80	80	160
D42	10	10	10	10		160	160	40			10	20	40	80	20	20	80
D84	10	10	10	10		40	40	10			10	10	10	10	20	10	20
D180	10	10	10	10		10	20	10			10	10	10	10	10	10	10
B:D0	10	10	10	10		10	10	10			10	10	10	10	10	10	20
B:D7	10	10	10	10		160	80	640			40	160	40	40	80	80	80
B:D14	10	10	10	10		1280	640	640			640	640	640	640	320	160	320
B:D28	10	10	10	10		640	320	640			320	320	320	320	320	160	320

## Sheet: Figure 4b
Fig 4b VNT reciprocal titer
	Controls					LD				HD
Day	C1	C2	C3	C4		LD1	LD2	LD3		HD1	HD2	HD3	HD4	HD5	HD6	HD7
D0	1	1	1	1		1	1	1		1	1	1	1	1	1	1
D35	1	1	1	1		11.3137	1.68179	1		1	1	8	1	4.75683	1	13.4543
D42	1	1	1	1		64	13.4543	4.75683		1	1	1.68179	26.9087	4.75683	1	13.4543
D84	1	1	1	1		8	13.4543	1		1	1	1	1	1	1	1
D180	1	1	1	1		1	1	1		1	3	1	5	1	1	1
B:D0	1	1	1	1		1	1	1		1	1	1	1	1	1	1
B:D7	1	1	1	1		45	23	91		1	23	1	1	23	8	27
B:D14	1	1	1	1		431	45	45		27	54	23	64	19	38	54
B:D28	1	1	1	1		215	45	128		64	64	45	76	38	32	32

## Sheet: Figure 4c
Fig 4c VNT reciprocal titer in 5 individuals who did not develop nAb after prime vaccination
Day	LD3		HD1	HD2	HD5	HD6
D0	1		1	1	1	1
D35	1		1	1	4.75683	1
D42	4.75683		1	1	4.75683	1
D84	1		1	1	1	1
D180	1		1	3	1	1
B:D0	1		1	1	1	1
B:D7	91		1	23	23	8
B:D14	45		27	54	19	38
B:D28	128		64	64	38	32

[truncated: 35 more sheets: Figure 5c, Figure 5d, Figure 5e, Figure 5f, Figure 6a, Figure 6b, Figure 6c, Figure 6d, Figure 6e, Figure 6f, Suppl. Fig 2a, Suppl. Fig 2b, Suppl. Fig 2c, Suppl. Fig 2d, Suppl. Fig 2e, Suppl. Fig 2f, Suppl. Fig 2g, Suppl. Fig 2h, Suppl. Fig 2i, Suppl. Fig 2j …]
